# Supplementary material for: Single-Cell Analysis Reveals the Cellular and Molecular Changes of Liver Injury and Fibrosis in Mice During the Progression of Schistosoma japonicum Infection
Source: Curr Issues Mol Biol. 2024 Oct 23;46(11):11906–26. doi: 10.3390/cimb46110707 (PMC11592686; doi:10.3390/cimb46110707)
Supplement: Supplementary file 1 [file cimb-46-00707-s001.zip]

Archive with 1 entries (1 files):
- cimb-3245978-supplementary.pdf
